# Supplementary material for: A Causal Relationship between Vitamin C Intake with Hyperglycemia and Metabolic Syndrome Risk: A Two-Sample Mendelian Randomization Study
Source: Antioxidants (Basel). 2022 Apr 27;11(5):857. doi: 10.3390/antiox11050857 (PMC9137888; doi:10.3390/antiox11050857)
Supplement: Supplementary file 1 [file antioxidants-11-00857-s001.zip]

Archive with 1 entries (1 files):
- antioxidants-1672362-supplementary.pdf
